# Supplementary material for: Vaccinia Virus Defective Particles Lacking the F17 Protein Do Not Inhibit Protein Synthesis: F17, a Double-Edged Sword for Protein Synthesis?
Source: Int J Mol Sci. 2024 Jan 23;25(3):1382. doi: 10.3390/ijms25031382 (PMC10855608; doi:10.3390/ijms25031382)
Supplement: Supplementary file 1 [file ijms-25-01382-s001.zip]

Archive with 1 entries (1 files):
- ijms-2777684-supplementary.pdf
